# Supplementary material for: In Silico Study of Rotavirus VP7 Surface Accessible Conserved Regions for Antiviral Drug/Vaccine Design
Source: PLoS One. 2012 Jul 26;7(7):e40749. doi: 10.1371/journal.pone.0040749 (PMC3406019; doi:10.1371/journal.pone.0040749)
Supplement: File S1 — GSWM analysis curve of VP6 and VP4. (XLS) [file pone.0040749.s001.xls]

## Sheet: Vp6 analysis
	GSWM analysis curve of VP6
	Suggested regions of low variability surace exposed peptides on the basis of the above chart only:
	Peptide-1		amino acid no. 60 to amino acid no.73
	Peptide-2		amino acid no.137 to amino acid no.150
	Peptide-3		amino acid no. 370 to amino acid no.383

## Sheet: VP4 analysis
	GSWM analysis curve of VP4
	Suggested regions of low variability surace exposed peptides on the basis of the above chart only:
	Peptide-1		amino acid no. 60 to amino acid no.73
	Peptide-2		amino acid no. 240 to amino acid no.253
	Peptide-3		amino acid no. 495 to amino acid no.508
	Peptide-4		amino acid no. 570 to amino acid no.583
	Peptide-5		amino acid no. 665 to amino acid no.678
	Peptide-6		amino acid no. 721 to amino acid no.734
