# Supplementary material for: In Silico Study of Rotavirus VP7 Surface Accessible Conserved Regions for Antiviral Drug/Vaccine Design
Source: PLoS One. 2012 Jul 26;7(7):e40749. doi: 10.1371/journal.pone.0040749 (PMC3406019; doi:10.1371/journal.pone.0040749)
Supplement: File S2 — Previously recorded VP7 epitopes from IEDB server. (XLS) [file pone.0040749.s002.xls]

## Sheet: VP7 Epitopes
VP7 Recorded Epitopes from IEDB server (http://http://www.immuneepitope.org/)				Previously recorded VP7 epitopes from IEDB server (http://www.immuneepitope.org/)
Epitope ID	Object Description	Linear Sequence	Source Molecule Accession	Source Molecule Name	Source Organism ID	Source Organism Name	host
65174	TLYYYQQT (171 to 178)	TLYYYQQT	145977412	VP7	10933	Bovine rotavirus strain RF	Bovine
67871	VCPLNTQTLG (195 to 204)	VCPLNTQTLG	145977412	VP7	10933	Bovine rotavirus strain RF	Bovine
80057	TSITLLNYILKSITRIMDYIIYRFLLIVVVLATMIN	TSITLLNYILKSITRIMDYIIYRFLLIVVVLATMIN	139519	Glycoprotein VP7	10934	Bovine rotavirus strain UK/G6	Bovine
83572	IIYRFLLI (33-40)	IIYRFLLI	209418844	structural glycoprotein VP7	10933	Bovine rotavirus strain RF	Bovine
89534	TLCLYYPV ( 80 to 87 )	TLCLYYPV	225056	outer glycoprotein	10933	Bovine rotavirus strain RF	Bovine
89974	VGGANILDIT (263 to 272)	VGGANILDIT	209418844	structural glycoprotein VP7	10933	Bovine rotavirus strain RF	Bovine
90642	WWQVFYTVV (292 to 300)	WWQVFYTVV	209418844	structural glycoprotein VP7	10927	Bovine rotavirus	Bovine
90836	YLKEYADI ( 117 to 124)	YLKEYADI	225056	outer glycoprotein	10933	Bovine rotavirus strain RF	Bovine
97799	A94		139518	Outer capsid glycoprotein VP7	36439	Bovine rotavirus strain NCDV/G6	Bovine
97800	N94		139516	Outer capsid glycoprotein VP7	10930	Rotavirus A bovine/B223/G10	Bovine
97801	N96		139516	Outer capsid glycoprotein VP7	10930	Rotavirus A bovine/B223/G10	Bovine
78578	D100		418105	VP7	10941	Human rotavirus A	human
78579	D97		418105	VP7	10941	Human rotavirus A	human
78580	G96, D97		418105	VP7	10941	Human rotavirus A	human
78581	D213		333865	major outer capsid glycoprotein	10941	Human rotavirus A	human
78582	M217		333865	major outer capsid glycoprotein	10941	Human rotavirus A	human
78583	N221		333865	major outer capsid glycoprotein	10941	Human rotavirus A	human
78584	N94		333865	major outer capsid glycoprotein	10941	Human rotavirus A	human
78585	Q104, D145, M217		333865	major outer capsid glycoprotein	10941	Human rotavirus A	human
78586	Q201, K291		333865	major outer capsid glycoprotein	10941	Human rotavirus A	human
78899	K291		333865	major outer capsid glycoprotein	10941	Human rotavirus A	human
78900	N147, L148		333865	major outer capsid glycoprotein	10941	Human rotavirus A	human
78901	S147, L148		157389066	outer capsid protein VP7	10941	Human rotavirus A	human
97136	D213		139535	Glycoprotein VP7 (Serotype-specific antigen) (Outer shell glycoprotein)	10952	Human rotavirus strain KU	human
97137	D97		139535	Glycoprotein VP7 (Serotype-specific antigen) (Outer shell glycoprotein)	10952	Human rotavirus strain KU	human
97138	G96, K99		139535	Glycoprotein VP7 (Serotype-specific antigen) (Outer shell glycoprotein)	10952	Human rotavirus strain KU	human
97139	N211		139535	Glycoprotein VP7 (Serotype-specific antigen) (Outer shell glycoprotein)	10952	Human rotavirus strain KU	human
97140	N94		139535	Glycoprotein VP7 (Serotype-specific antigen) (Outer shell glycoprotein)	10952	Human rotavirus strain KU	human
97141	W98		139535	Glycoprotein VP7 (Serotype-specific antigen) (Outer shell glycoprotein)	10958	Human rotavirus strain RRV	human
97150	N94		226511122	VP7	10957	Human rotavirus strain P	human
97151	S94		1244442	VP7	10960	Human rotavirus G4 strain St. Thomas 3	human
97795	A213		213958925	outer capsid protein	10001215	Human rotavirus G9 WI61	human
97796	S94		75374	glycoprotein VP7 precursor	10960	Human rotavirus G4 strain St. Thomas 3	human
98659	T242		193503991	outer capsid protein	374507	Human rotavirus G9 isolate F45	human
98660	T91		193503991	outer capsid protein	374507	Human rotavirus G9 isolate F45	human
98661	E97		213958925	outer capsid protein	374507	Human rotavirus G9 isolate F45	human
98662	G94		213958925	outer capsid protein	374507	Human rotavirus G9 isolate F45	human
98663	T96		213958925	outer capsid protein	374507	Human rotavirus G9 isolate F45	human
110325	LLNYILKSV (18 to 26)	LLNYILKSV	139535	Glycoprotein VP7 (Serotype-specific antigen) (Outer shell glycoprotein)	10962	Human rotavirus strain WA	human
110384	QLYCDYNLV (132 to 140)	QLYCDYNLV	139535	Glycoprotein VP7 (Serotype-specific antigen) (Outer shell glycoprotein)	10962	Human rotavirus strain WA	human
110450	VLMKYDQSL (140 to 148)	VLMKYDQSL	139535	Glycoprotein VP7 (Serotype-specific antigen) (Outer shell glycoprotein)	10962	Human rotavirus strain WA	human
29520	IVYRFLFVIL (33 to 42)	IVYRFLFVIL	475677	VP7	28327	Murine rotavirus	murine
73012	WQVFYTVV (293 to 301)	WQVFYTVV	475677	VP7	70865	Murine rotavirus EDIM	murine
77758	K223		559540	outer capsid glycoprotein	101350	Porcine rotavirus strain A253	Porcine
77759	R87		559540	outer capsid glycoprotein	101350	Porcine rotavirus strain A253	Porcine
77760	T91, D96		559540	outer capsid glycoprotein	10919	Porcine rotavirus (STRAIN YM)	Porcine
97797	A213		139536	Outer capsid glycoprotein VP7	10917	Porcine rotavirus strain Gottfried	Porcine
97798	N94		139536	Outer capsid glycoprotein VP7	10917	Porcine rotavirus strain Gottfried	Porcine
77751	D211		75363	glycoprotein VP7 precursor - rhesus rotavirus (serotype 3, strain RRV)	10969	Rhesus rotavirus	Rhesus
77752	K99		75363	glycoprotein VP7 precursor - rhesus rotavirus (serotype 3, strain RRV)	10969	Rhesus rotavirus	Rhesus
77753	N94		75363	glycoprotein VP7 precursor - rhesus rotavirus (serotype 3, strain RRV)	10969	Rhesus rotavirus	Rhesus
77754	N94, T212		75363	glycoprotein VP7 precursor - rhesus rotavirus (serotype 3, strain RRV)	10969	Rhesus rotavirus	Rhesus
77755	N96		75363	glycoprotein VP7 precursor - rhesus rotavirus (serotype 3, strain RRV)	10969	Rhesus rotavirus	Rhesus
77756	S97		75363	glycoprotein VP7 precursor - rhesus rotavirus (serotype 3, strain RRV)	10969	Rhesus rotavirus	Rhesus
79530	DFIIYRFLFI (31 to 40)	DFIIYRFLFI	75363	glycoprotein VP7 precursor - rhesus rotavirus (serotype 3, strain RRV)	10969	Rhesus rotavirus	Rhesus
112428	D96, K194, D211, T212, A213, T214, E217, T220		139540	Outer capsid glycoprotein VP7	10969	Rhesus rotavirus	Rhesus
5728	AYANSTQEETF (66 to 76)	AYANSTQEETF	139541	Glycoprotein VP7 (Serotype-specific antigen) (Outer shell glycoprotein)	37137	Simian rotavirus A/SA11-both	simian
40194	LTTDATTFEEVATAEKLV	LTTDATTFEEVATAEKLV	139541	Glycoprotein VP7 (Serotype-specific antigen) (Outer shell glycoprotein)	37137	Simian rotavirus A/SA11-both	simian
49779	PTTAPQTERMMRINWKKWWQV (275 to 295)	PTTAPQTERMMRINWKKWWQV	139541	Glycoprotein VP7 (Serotype-specific antigen) (Outer shell glycoprotein)	37137	Simian rotavirus A/SA11-both	simian
54975	RNCKKLGPRENVA (247 to 259)	RNCKKLGPRENVA	139541	Glycoprotein VP7 (Serotype-specific antigen) (Outer shell glycoprotein)	37137	Simian rotavirus A/SA11-both	simian
56699	SAAFYYRV (319 to 326)	SAAFYYRV	139541	Glycoprotein VP7 (Serotype-specific antigen) (Outer shell glycoprotein)	37137	Simian rotavirus A/SA11-both	simian
76577	YYQQTDEANK	YYQQTDEANK	139541	Glycoprotein VP7 (Serotype-specific antigen) (Outer shell glycoprotein)	37137	Simian rotavirus A/SA11-both	simian
77730	D211		139541	Glycoprotein VP7 (Serotype-specific antigen) (Outer shell glycoprotein)	37137	Simian rotavirus A/SA11-both	simian
77731	K223		139541	Glycoprotein VP7 (Serotype-specific antigen) (Outer shell glycoprotein)	37137	Simian rotavirus A/SA11-both	simian
77732	N94, N96, D211		139541	Glycoprotein VP7 (Serotype-specific antigen) (Outer shell glycoprotein)	37137	Simian rotavirus A/SA11-both	simian
77733	N96, D211		139541	Glycoprotein VP7 (Serotype-specific antigen) (Outer shell glycoprotein)	37137	Simian rotavirus A/SA11-both	simian
77734	T147		139541	Glycoprotein VP7 (Serotype-specific antigen) (Outer shell glycoprotein)	37137	Simian rotavirus A/SA11-both	simian
79543	EYTTVLTFL (5 to 13)	EYTTVLTFL	139541	Glycoprotein VP7 (Serotype-specific antigen) (Outer shell glycoprotein)	10923	Simian rotavirus A/SA11	simian
79662	TVLTFLISI (8 to 16)	TVLTFLISI	139541	Glycoprotein VP7 (Serotype-specific antigen) (Outer shell glycoprotein)	10923	Simian rotavirus A/SA11	simian
97789	N94		139541	Glycoprotein VP7 (Serotype-specific antigen) (Outer shell glycoprotein)	37137	Simian rotavirus A/SA11-both	simian
97790	N96		139541	Glycoprotein VP7 (Serotype-specific antigen) (Outer shell glycoprotein)	37137	Simian rotavirus A/SA11-both	simian
98664	A221		219809137	VP7	10923	Simian rotavirus A/SA11	simian
98665	A94		219809137	VP7	10923	Simian rotavirus A/SA11	simian
98666	K99		219809137	VP7	10923	Simian rotavirus A/SA11	simian
56374	RVNWKKWWQV (286 to 295)	RVNWKKWWQV	139535	Glycoprotein VP7 (Serotype-specific antigen) (Outer shell glycoprotein)	72132	Rotavirus G1	unknown
97146	N94		157389066	outer capsid protein VP7	72132	Rotavirus G1	unknown
